# Supplementary material for: Genetically diverse uropathogenic Escherichia coli adopt a common transcriptional program in patients with UTIs
Source: eLife. 2019 Oct 21;8:e49748. doi: 10.7554/eLife.49748 (PMC6802966; doi:10.7554/eLife.49748)
Supplement: Figure 2—source data 1. [file elife-49748-fig2-data1.xlsx]

## Sheet: DE_IN_URINE
Entry	log2FoldChange	padj	Name	Function	Pathways
b0207	-2.18442	0.0235503	dkgB	2,5-diketo-D-gluconate reductase B
b0311	2.12327	0.000490149	betA	choline dehydrogenase, a flavoprotein	eco00260 Glycine, serine and threonine metabolism, eco01100 Metabolic pathways
b0325	-2.18941	0.000235747	yahK	broad specificity NADPH-dependent aldehyde reductase, Zn-containing
b1082	-2.00068	0.01035	flgK	flagellar hook-filament junction protein 1	eco02040 Flagellar assembly
b1172	3.36332	0.0190402	ymgG	UPF0757 family protein
b1194	-3.0943	0.00283001	ycgR	flagellar velocity braking protein, c-di-GMP-regulated	eco02026 Biofilm formation - Escherichia coli
b1480	-2.08772	0.00189836	sra	stationary-phase-induced ribosome-associated protein
b1742	-2.34534	0.000108726	ves	cold- and stress-inducible protein
b1756	2.18927	5.70679e-09	ynjD	putative ABC transporter ATPase
b1797	2.77462	0.000183166	yeaR	DUF1971 family protein, nitrate-inducible
b1862	-2.69873	3.99985e-07	yebB	DUF830 family protein
b1881	-2.19525	0.00267908	cheZ	chemotaxis regulator, protein phosphatase for CheY	eco02030 Bacterial chemotaxis
b1882	-2.07488	0.00433091	cheY	chemotaxis regulator transmitting signal to flagellar motor component	eco02020 Two-component system, eco02030 Bacterial chemotaxis
b1883	-2.07671	0.0257985	cheB	fused chemotaxis regulator: protein-glutamate methylesterase in two-component regulatory system with CheA	eco02020 Two-component system, eco02030 Bacterial chemotaxis
b1884	-2.12098	0.00682456	cheR	chemotaxis regulator, protein-glutamate methyltransferase	eco02020 Two-component system, eco02030 Bacterial chemotaxis
b1888	-3.03808	0.00123059	cheA	fused chemotactic sensory histidine kinase in two-component regulatory system with CheB and CheY: sensory histidine kinase/signal sensing protein	eco02020 Two-component system, eco02030 Bacterial chemotaxis
b1889	-2.81652	0.00271776	motB	protein that enables flagellar motor rotation	eco02030 Bacterial chemotaxis, eco02040 Flagellar assembly
b1890	-2.47921	0.0258155	motA	proton conductor component of flagella motor	eco02020 Two-component system, eco02030 Bacterial chemotaxis, eco02040 Flagellar assembly
b1925	-3.26081	0.000439787	fliS	flagellar protein potentiates polymerization	eco02040 Flagellar assembly
b1926	-3.01526	0.00188768	fliT	putative flagellar synthesis and assembly chaperone	eco02040 Flagellar assembly
b2162	3.77596	6.58802e-07	rihB	ribonucleoside hydrolase 2	eco00230 Purine metabolism, eco00240 Pyrimidine metabolism, eco01100 Metabolic pathways
b2242	-3.56018	6.36898e-08	glpB	anaerobic sn-glycerol-3-phosphate dehydrogenase membrane anchor subunit	eco00564 Glycerophospholipid metabolism, eco01110 Biosynthesis of secondary metabolites
b2243	-3.49429	1.04474e-09	glpC	anaerobic sn-glycerol-3-phosphate dehydrogenase, C subunit, 4Fe-4S iron-sulfur cluster	eco00564 Glycerophospholipid metabolism, eco01110 Biosynthesis of secondary metabolites
b2877	-2.50861	1.7049e-14	mocA	CTP:molybdopterin cytidylyltransferase	eco00790 Folate biosynthesis
b2958	2.32575	8.76705e-18	yggN	DUF2884 family putative periplasmic protein
b3061	2.05229	0.0233557	ttdA	L-tartrate dehydratase, alpha subunit	eco00630 Glyoxylate and dicarboxylate metabolism
b3072	-2.08185	0.000144601	aer	fused signal transducer for aerotaxis sensory component/methyl accepting chemotaxis component	eco02020 Two-component system, eco02030 Bacterial chemotaxis
b3491	-2.05071	0.00682456	yhiM	acid resistance protein, inner membrane
b3512	-2.54255	0.0185628	gadE	gad regulon transcriptional activator
b3513	-2.23372	0.00513019	mdtE	anaerobic multidrug efflux transporter, ArcA-regulated
b3515	-2.41477	2.05706e-06	gadW	transcriptional activator of gadA and gadBC; repressor of gadX
b3525	-3.55414	0.000899567	yhjH	cyclic-di-GMP phosphodiesterase, FlhDC-regulated	eco02026 Biofilm formation - Escherichia coli
b3552	2.00888	0.00943352	yiaD	multicopy suppressor of bamB; outer membrane lipoprotein
b3562	-2.23477	0.0164047	yiaA	YiaAB family inner membrane protein, tandem domains
b3646	-2.55692	0.000119438	yicG	UPF0126 family inner membrane protein
b3670	2.35728	0.0351187	ilvN	acetolactate synthase 1 small subunit	eco00290 Valine, leucine and isoleucine biosynthesis, eco00650 Butanoate metabolism, eco00660 C5-Branched dibasic acid metabolism, eco00770 Pantothenate and CoA biosynthesis, eco01100 Metabolic pathways, eco01110 Biosynthesis of secondary metabolites, eco01130 Biosynthesis of antibiotics, eco01210 2-Oxocarboxylic acid metabolism, eco01230 Biosynthesis of amino acids
b3771	2.01765	0.0351187	ilvD	dihydroxyacid dehydratase	eco00290 Valine, leucine and isoleucine biosynthesis, eco00770 Pantothenate and CoA biosynthesis, eco01100 Metabolic pathways, eco01110 Biosynthesis of secondary metabolites, eco01130 Biosynthesis of antibiotics, eco01210 2-Oxocarboxylic acid metabolism, eco01230 Biosynthesis of amino acids
b3945	2.40082	6.58802e-07	gldA	glycerol dehydrogenase, NAD+ dependent; 1,2-propanediol:NAD+ oxidoreductase	eco00561 Glycerolipid metabolism, eco00640 Propanoate metabolism, eco01100 Metabolic pathways
b3946	3.99068	1.83884e-18	fsaB	fructose-6-phosphate aldolase 2
b4106	2.94785	0.0160611	phnC	phosphonate ABC transporter ATPase	eco02010 ABC transporters
b4116	-2.00063	0.0100979	adiY	adi system transcriptional activator
b4358	-2.13302	1.81763e-06	lgoD	L-galactonate oxidoreductase; L-gulonate oxidoreductase
b4484	3.05038	0.0379112	cpxP	inhibitor of the cpx response; periplasmic adaptor protein
b4506	-3.02786	1.02201e-05	ykgO	RpmJ-like protein	eco03010 Ribosome
