# Supplementary material for: Genetically diverse uropathogenic Escherichia coli adopt a common transcriptional program in patients with UTIs
Source: eLife. 2019 Oct 21;8:e49748. doi: 10.7554/eLife.49748 (PMC6802966; doi:10.7554/eLife.49748)
Supplement: Figure 2—source data 2. [file elife-49748-fig2-data2.xlsx]

## Sheet: DE_IN_PATIENTS
Entry	log2FoldChange	padj	Name	Function	Pathways
b0010	2.29883	0.0409768	satP	succinate-acetate transporter
b0063	3.60912	0.0226925	araB	L-ribulokinase	eco00040 Pentose and glucuronate interconversions, eco01100 Metabolic pathways
b0294	3.46425	0.00576531	ecpR	putative transcriptional regulator for the ecp operon
b0304	2.08489	0.0489288	rclA	reactive chlorine stress species (RCS) resistance protein; pyridine nucleotide-dependent disulfide oxidoreductase family
b0306	-2.31908	0.0345833	ykgE	cysteine-rich LutA family protein; putative electron transport chain YkgEFG component
b0307	-2.20218	0.0431051	ykgF	ferridoxin-like LutB family protein; putative electron transport chain YkgEFG component
b0308	-2.28448	0.0489288	ykgG	LutC family protein; putative electron transport chain YkgEFG component
b0344	2.75354	0.0477794	lacZ	beta-D-galactosidase	eco00052 Galactose metabolism, eco00511 Other glycan degradation, eco00600 Sphingolipid metabolism, eco01100 Metabolic pathways
b0366	2.68385	0.0305371	tauB	taurine ABC transporter ATPase	eco00920 Sulfur metabolism, eco02010 ABC transporters
b0616	2.98257	0.0317649	citE	citrate lyase, citryl-ACP lyase (beta) subunit	eco02020 Two-component system
b0697	3.02872	0.0304061	kdpB	potassium translocating ATPase, subunit B	eco02020 Two-component system
b0698	3.55791	0.00377344	kdpA	potassium translocating ATPase, subunit A	eco02020 Two-component system
b0906	-2.15965	0.00472086	ycaP	UPF0702 family putative inner membrane protein
b0999	2.08228	0.042664	cbpM	modulator of CbpA co-chaperone
b1071	-2.88029	0.0130961	flgM	anti-sigma factor for FliA (sigma 28)	eco02020 Two-component system, eco02026 Biofilm formation - Escherichia coli, eco02040 Flagellar assembly
b1072	-4.12399	3.65862e-06	flgA	assembly protein for flagellar basal-body periplasmic P ring	eco02040 Flagellar assembly
b1073	-4.137	0.000797373	flgB	flagellar component of cell-proximal portion of basal-body rod	eco02040 Flagellar assembly
b1074	-5.15161	5.67786e-07	flgC	flagellar component of cell-proximal portion of basal-body rod	eco02040 Flagellar assembly
b1075	-4.66074	0.00104363	flgD	flagellar hook assembly protein	eco02040 Flagellar assembly
b1076	-4.86556	5.67786e-07	flgE	flagellar hook protein	eco02040 Flagellar assembly
b1077	-4.23067	0.000266985	flgF	flagellar component of cell-proximal portion of basal-body rod	eco02040 Flagellar assembly
b1078	-4.50677	4.05332e-06	flgG	flagellar component of cell-distal portion of basal-body rod	eco02040 Flagellar assembly
b1079	-4.06857	3.97092e-05	flgH	flagellar protein of basal-body outer-membrane L ring	eco02040 Flagellar assembly
b1080	-4.16994	1.15389e-08	flgI	putative flagellar basal body protein	eco02040 Flagellar assembly
b1081	-3.62224	8.4671e-07	flgJ	flagellar rod assembly protein and murein hydrolase; flagellum-specific muramidase
b1082	-3.809	4.05332e-06	flgK	flagellar hook-filament junction protein 1	eco02040 Flagellar assembly
b1083	-3.75094	1.6693e-06	flgL	flagellar hook-filament junction protein	eco02040 Flagellar assembly
b1379	-2.69099	0.000266985	hslJ	heat-inducible lipoprotein involved in novobiocin resistance
b1412	2.58239	0.0342402	azoR	NADH-azoreductase, FMN-dependent
b1661	-2.13186	0.00210006	cfa	cyclopropane fatty acyl phospholipid synthase, SAM-dependent
b1880	-4.06254	0.00057222	flhB	flagellin export apparatus, substrate specificity protein	eco02040 Flagellar assembly
b1882	-2.3167	0.0411494	cheY	chemotaxis regulator transmitting signal to flagellar motor component	eco02020 Two-component system, eco02030 Bacterial chemotaxis
b1921	-3.60796	0.00168223	fliZ	RpoS antagonist; putative regulator of FliA activity	eco02026 Biofilm formation - Escherichia coli
b1922	-4.39936	0.0100999	fliA	RNA polymerase, sigma 28 (sigma F) factor	eco02020 Two-component system, eco02026 Biofilm formation - Escherichia coli, eco02040 Flagellar assembly
b1925	-2.91227	0.0492997	fliS	flagellar protein potentiates polymerization	eco02040 Flagellar assembly
b1972	2.9779	0.0412381	yedZ	inner membrane heme subunit for periplasmic YedYZ reductase
b2162	4.00127	0.00576531	rihB	ribonucleoside hydrolase 2	eco00230 Purine metabolism, eco00240 Pyrimidine metabolism, eco01100 Metabolic pathways
b2252	2.18636	0.028889	ais	putative LPS core heptose(II)-phosphate phosphatase
b2253	2.7781	2.32793e-07	arnB	uridine 5'-(beta-1-threo-pentapyranosyl-4-ulose diphosphate) aminotransferase, PLP-dependent	eco00520 Amino sugar and nucleotide sugar metabolism, eco01100 Metabolic pathways, eco01503 Cationic antimicrobial peptide (CAMP) resistance, eco02020 Two-component system
b2524	-2.65188	7.2679e-15	iscX	Fe(2+) donor and activity modulator for cysteine desulfurase
b2710	2.16849	0.0462698	norV	anaerobic nitric oxide reductase flavorubredoxin
b2732	-2.83001	0.00747998	ygbA	uncharacterized protein
b2870	3.87591	0.0133045	ygeW	putative carbamoyltransferase
b3074	2.51045	0.0100999	ygjH	putative tRNA binding protein; putative tRNA corner chaperone
b3076	2.84514	0.000284612	ebgA	evolved beta-D-galactosidase, alpha subunit	eco00052 Galactose metabolism, eco00511 Other glycan degradation, eco01100 Metabolic pathways
b3077	3.54205	0.00288467	ebgC	evolved beta-D-galactosidase, beta subunit; cupin superfamily	eco00052 Galactose metabolism, eco00511 Other glycan degradation, eco01100 Metabolic pathways
b3078	4.41934	0.000741995	ygjI	putative transporter
b3091	2.77993	0.000949434	uxaA	altronate hydrolase	eco00040 Pentose and glucuronate interconversions, eco01100 Metabolic pathways
b3092	3.10417	0.000191423	uxaC	uronate isomerase	eco00040 Pentose and glucuronate interconversions, eco01100 Metabolic pathways
b3222	2.19854	0.0140568	nanK	N-acetylmannosamine kinase	eco00520 Amino sugar and nucleotide sugar metabolism, eco01100 Metabolic pathways
b3225	3.35787	5.33978e-05	nanA	N-acetylneuraminate lyase	eco00520 Amino sugar and nucleotide sugar metabolism
b3589	-3.35676	0.000266985	yiaY	L-threonine dehydrogenase	eco00010 Glycolysis / Gluconeogenesis, eco00071 Fatty acid degradation, eco00350 Tyrosine metabolism, eco00625 Chloroalkane and chloroalkene degradation, eco00626 Naphthalene degradation, eco01100 Metabolic pathways, eco01110 Biosynthesis of secondary metabolites, eco01120 Microbial metabolism in diverse environments, eco01130 Biosynthesis of antibiotics, eco01220 Degradation of aromatic compounds
b3674	3.0715	0.000486675	yidF	putative Cys-type oxidative YidJ-maturating enzyme
b3680	2.2434	0.00136782	yidL	AraC family putative transcriptional regulator
b3945	2.44458	0.00104363	gldA	glycerol dehydrogenase, NAD+ dependent; 1,2-propanediol:NAD+ oxidoreductase	eco00561 Glycerolipid metabolism, eco00640 Propanoate metabolism, eco01100 Metabolic pathways
b3946	4.87074	7.64648e-12	fsaB	fructose-6-phosphate aldolase 2
b4033	3.203	0.00717423	malF	maltose transporter subunit	eco02010 ABC transporters
b4181	3.26881	0.0296611	yjfI	DUF2170 family protein
b4183	2.57823	0.0285111	yjfK	DUF2491 family protein
b4322	3.84903	9.7901e-12	uxuA	mannonate hydrolase	eco00040 Pentose and glucuronate interconversions, eco01100 Metabolic pathways
b4671	4.23441	0.0409768	ykgR	uncharacterized protein
