# Supplementary material for: Genetically diverse uropathogenic Escherichia coli adopt a common transcriptional program in patients with UTIs
Source: eLife. 2019 Oct 21;8:e49748. doi: 10.7554/eLife.49748 (PMC6802966; doi:10.7554/eLife.49748)
Supplement: Figure 3—source data 1. [file elife-49748-fig3-data1.xlsx]

## Sheet: Sheet1
	baseMean	log2FoldChange	padj	gene_name	function	pathway
b0010	1172.26	2.90845	2.75e-06	satP	succinate-acetate transporter
b0013	65.8485	2.50171	0.000383513	yaaI	UPF0412 family protein
b0023	11151.7	2.40371	1.26e-17	rpsT	30S ribosomal subunit protein S20	eco03010 Ribosome
b0048	1274.77	2.39725	2.5e-52	folA	dihydrofolate reductase	eco00670 One carbon pool by folate, eco00790 Folate biosynthesis, eco01100 Metabolic pathways
b0058	527.259	2.0858	2.76e-09	rluA	dual specificity 23S rRNA pseudouridine(746), tRNA pseudouridine(32) synthase, SAM-dependent
b0059	5168.47	2.90168	1.27e-17	rapA	RNA polymerase remodeling/recycling factor ATPase; RNA polymerase-associated, ATP-dependent RNA translocase
b0124	2234.44	2.14756	1.64e-06	gcd	glucose dehydrogenase	eco00030 Pentose phosphate pathway, eco01100 Metabolic pathways, eco01110 Biosynthesis of secondary metabolites, eco01130 Biosynthesis of antibiotics
b0144	762.236	2.04147	2.32e-10	gluQ	glutamyl-Q tRNA(Asp) synthetase
b0169	80157.8	2.31658	2.77e-24	rpsB	30S ribosomal subunit protein S2	eco03010 Ribosome
b0170	47912	2.30284	5.25e-14	tsf	translation elongation factor EF-Ts
b0171	4410.28	2.04792	5.64e-10	pyrH	uridylate kinase	eco00240 Pyrimidine metabolism, eco01100 Metabolic pathways
b0238	2534.89	2.7465	3.1e-16	gpt	xanthine phosphoribosyltransferase; xanthine-guanine phosphoribosyltransferase	eco00230 Purine metabolism, eco01100 Metabolic pathways, eco01110 Biosynthesis of secondary metabolites
b0405	2284.24	3.48747	1.13e-26	queA	S-adenosylmethionine:tRNA ribosyltransferase-isomerase
b0417	747.194	2.26931	1.46e-12	thiL	thiamine monophosphate kinase	eco00730 Thiamine metabolism, eco01100 Metabolic pathways
b0423	2198.47	2.58285	7.33e-17	thiI	tRNA s(4)U8 sulfurtransferase	eco00730 Thiamine metabolism, eco01100 Metabolic pathways, eco04122 Sulfur relay system
b0436	27495.5	2.02284	1.27e-11	tig	peptidyl-prolyl cis/trans isomerase (trigger factor)
b0477	1841.79	2.7523	3.41e-10	gsk	inosine/guanosine kinase	eco00230 Purine metabolism
b0635	2273.26	2.59075	3.42e-27	mrdA	penicillin-binding protein 2, transpeptidase involved in peptidoglycan synthesis	eco00550 Peptidoglycan biosynthesis, eco01501 beta-Lactam resistance
b0661	3499.1	2.44645	1.97e-10	miaB	tRNA-i(6)A37 methylthiotransferase
b0685	655.326	2.57922	1.67e-12	ybfE	LexA-regulated protein, CopB family
b0797	1574.97	3.55449	2.64e-18	rhlE	ATP-dependent RNA helicase	eco03018 RNA degradation
b0807	495.653	2.69616	4.24e-07	rlmF	23S rRNA m(6)A1618 methyltransferase, SAM-dependent
b0815	736.751	2.82248	2.54e-11	opgE	OPG biosynthetic transmembrane phosphoethanolamine transferase
b0820	4254.76	2.35351	7.45e-17	ybiT	ABC-F family putative regulatory ATPase
b0835	4437.19	3.96415	3.63e-29	rimO	ribosomal protein S12 methylthiotransferase
b0859	773.068	2.1803	4.68e-12	rlmC	23S rRNA m(5)U747 methyltransferase, SAM-dependent
b0884	10189.2	2.23409	2.37e-21	infA	translation initiation factor IF-1
b0905	3245.41	3.59368	3.75e-63	ycaO	ribosomal protein S12 methylthiotransferase accessory factor
b0910	7110.08	2.56915	2.03e-32	cmk	cytidylate kinase	eco00240 Pyrimidine metabolism, eco01100 Metabolic pathways
b0911	87282.8	2.67303	1.18e-28	rpsA	30S ribosomal subunit protein S1	eco03010 Ribosome
b0945	1042.57	2.6666	3.99e-21	pyrD	dihydro-orotate oxidase, FMN-linked	eco00240 Pyrimidine metabolism, eco01100 Metabolic pathways
b0967	1835.36	2.13301	1.82e-25	rlmI	23S rRNA m(5)C1962 methyltransferase, SAM-dependent
b0990	3201.19	4.32724	5.14e-08	cspG	cold shock protein homolog, cold-inducible
b1047	737.789	3.74172	5.02e-29	opgC	OPG biosynthetic transmembrane succinyltransferase
b1055	2254.9	2.51058	9.71e-20	yceA	putative rhodanese-related sulfurtransferase
b1086	2650.03	3.15301	1.01e-29	rluC	23S rRNA pseudouridine(955,2504,2580) synthase
b1088	18930.5	2.2395	1.27e-17	yceD	DUF177 family protein
b1090	2638.42	2.19759	3.14e-21	plsX	putative phosphate acyltransferase	eco00561 Glycerolipid metabolism, eco00564 Glycerophospholipid metabolism, eco01100 Metabolic pathways, eco01110 Biosynthesis of secondary metabolites
b1091	3329.15	2.06621	3.99e-10	fabH	3-oxoacyl-[acyl-carrier-protein] synthase III	eco00061 Fatty acid biosynthesis, eco01100 Metabolic pathways, eco01212 Fatty acid metabolism
b1101	8234.63	5.64301	6.25e-73	ptsG	fused glucose-specific PTS enzymes: IIB component/IIC component	eco00010 Glycolysis / Gluconeogenesis, eco00520 Amino sugar and nucleotide sugar metabolism, eco02060 Phosphotransferase system (PTS)
b1110	231.158	2.50891	6.35e-07	ycfJ	uncharacterized protein
b1125	405.832	2.22765	9.24e-16	potB	spermidine/putrescine ABC transporter permease	eco02010 ABC transporters
b1253	617.228	2.54191	2.82e-16	yciA	acyl-CoA esterase	eco01040 Biosynthesis of unsaturated fatty acids
b1286	5564.71	2.06893	2.56e-27	rnb	ribonuclease II
b1343	715.385	2.02821	3.82e-11	dbpA	ATP-dependent RNA helicase, specific for 23S rRNA
b1344	1366.56	2.57303	2.17e-17	ttcA	tRNA s(2)C32 thioltransferase, iron sulfur cluster protein
b1379	722.371	2.34401	0.00337268	hslJ	heat-inducible lipoprotein involved in novobiocin resistance
b1451	1690.11	2.21433	7.69e-05	yncD	putative iron outer membrane transporter
b1523	140.191	2.02661	1.33e-06	yneG	DUF4186 family protein
b1605	558.066	2.76621	5.2e-13	ydgI	putative arginine/ornithine antiporter transporter
b1652	744.875	2.09747	1.23e-06	rnt	RNase T; exoribonuclease T; structured DNA 3' exonuclease; RNA processing; DNA repair
b1676	13583.1	2.87646	1.19e-52	pykF	pyruvate kinase I	eco00010 Glycolysis / Gluconeogenesis, eco00230 Purine metabolism, eco00620 Pyruvate metabolism, eco01100 Metabolic pathways, eco01110 Biosynthesis of secondary metabolites, eco01120 Microbial metabolism in diverse environments, eco01130 Biosynthesis of antibiotics, eco01200 Carbon metabolism, eco01230 Biosynthesis of amino acids
b1722	1445.05	2.70874	2.13e-06	ydiY	acid-inducible putative outer membrane protein
b1782	6553.25	2.44094	4e-18	mipA	scaffolding protein for murein synthesizing machinery
b1807	1205.51	2.15812	9.93e-09	tsaB	tRNA(ANN) t(6)A37 threonylcarbamoyladenosine modification protein; binding partner and protease for TsaD
b1821	283.623	4.16208	8.18e-09	mntP	putative Mn(2+) efflux pump, mntR-regulated
b1822	495.948	2.15067	1.21e-18	rlmA	23S rRNA m(1)G745 methyltransferase, SAM-dependent
b1835	1051.74	2.21961	1.42e-19	rsmF	16S rRNA m(5)C1407 methyltransferase, SAM-dependent
b1907	422.928	2.29104	1.05e-11	tyrP	tyrosine transporter
b2010	403.265	2.33944	0.000779148	dacD	D-alanyl-D-alanine carboxypeptidase; penicillin-binding protein 6b	eco00550 Peptidoglycan biosynthesis, eco01100 Metabolic pathways
b2066	1654.01	2.0807	1.27e-11	udk	uridine/cytidine kinase	eco00240 Pyrimidine metabolism, eco01100 Metabolic pathways
b2069	1279.36	4.11379	2.63e-15	yegD	Hsp70 chaperone family protein
b2081	2857.72	3.27928	4.01e-36	yegQ	putative peptidase
b2140	636.923	2.77058	1.31e-17	dusC	tRNA-dihydrouridine synthase C
b2141	1113.06	3.49691	3.16e-06	yohJ	UPF0299 family inner membrane protein
b2142	384.139	2.06778	0.00319741	yohK	LrgB family inner membrane protein
b2156	2500.64	2.25829	1.15e-10	lysP	lysine transporter
b2167	3855.67	3.95682	2.77e-16	fruA	fused fructose-specific PTS enzymes: IIBcomponent/IIC components	eco00051 Fructose and mannose metabolism, eco01100 Metabolic pathways, eco01120 Microbial metabolism in diverse environments, eco02060 Phosphotransferase system (PTS)
b2168	1000.24	4.3612	1.7e-22	fruK	fructose-1-phosphate kinase	eco00051 Fructose and mannose metabolism
b2169	709.048	5.14984	5.35e-32	fruB	fused fructose-specific PTS enzymes: IIA component/HPr component	eco00051 Fructose and mannose metabolism, eco01100 Metabolic pathways, eco01120 Microbial metabolism in diverse environments, eco02060 Phosphotransferase system (PTS)
b2171	3016.45	2.09531	4.13e-10	yeiP	elongation factor P-like protein
b2174	683.317	2.50457	1.19e-16	lpxT	lipid A 1-diphosphate synthase; undecaprenyl pyrophosphate:lipid A 1-phosphate phosphotransferase
b2185	8928.92	2.51781	1.17e-11	rplY	50S ribosomal subunit protein L25	eco03010 Ribosome
b2250	570.765	3.56878	6.39e-12	yfaZ	outer membrane protein, putative porin
b2378	1944.77	2.34725	1.62e-07	lpxP	palmitoleoyl-acyl carrier protein (ACP)-dependent acyltransferase
b2508	11401.3	2.85906	9.37e-44	guaB	IMP dehydrogenase	eco00230 Purine metabolism, eco01100 Metabolic pathways, eco01110 Biosynthesis of secondary metabolites
b2511	6880.38	2.24972	1.45e-38	der	GTPase; multicopy suppressor of ftsJ
b2517	2473.62	3.05887	1.53e-43	rlmN	dual specificity 23S rRNA m(2)A2503, tRNA m(2)A37 methyltransferase, SAM-dependent
b2518	13808.3	2.61839	8.04e-09	ndk	multifunctional nucleoside diphosphate kinase and apyrimidinic endonuclease and 3'-phosphodiesterase	eco00230 Purine metabolism, eco00240 Pyrimidine metabolism, eco01100 Metabolic pathways, eco01110 Biosynthesis of secondary metabolites, eco01130 Biosynthesis of antibiotics
b2533	6489.6	3.97244	1.27e-40	suhB	inositol monophosphatase	eco00521 Streptomycin biosynthesis, eco00562 Inositol phosphate metabolism, eco01100 Metabolic pathways
b2558	523.027	2.92544	9.17e-26	mltF	membrane-bound lytic transglycosylase F, murein hydrolase
b2559	460.574	2.75818	3.96e-15	tadA	tRNA-specific adenosine deaminase
b2562	902.492	3.69451	2.34e-19	yfhL	putative 4Fe-4S cluster-containing protein
b2576	3580.16	2.272	7.89e-08	srmB	ATP-dependent RNA helicase
b2669	1089.1	2.07634	4.95e-06	stpA	DNA binding protein, nucleoid-associated
b2678	353.081	2.47837	0.00336323	proW	glycine betaine/proline ABC transporter permease	eco02010 ABC transporters
b2679	1254.24	2.29389	0.00919154	proX	glycine betaine/proline ABC transporter periplasmic binding protein; cold shock protein	eco02010 ABC transporters
b2765	491.297	3.22657	9.71e-18	queD	6-pyruvoyl tetrahydrobiopterin synthase (PTPS)	eco00790 Folate biosynthesis, eco01100 Metabolic pathways
b2791	380.336	2.04971	1.84e-13	truC	tRNA(Ile1,Asp) pseudouridine(65) synthase
b2792	261.375	2.29496	5.22e-14	yqcC	DUF446 family protein
b2796	3216.12	3.2492	5.62e-06	sdaC	putative serine transporter
b2812	1018.31	2.12127	1.17e-14	tcdA	tRNA threonylcarbamoyladenosine dehydratase; sulfur acceptor for CsdA
b2845	959.911	3.29883	1.42e-12	yqeG	putative transporter
b2945	508.465	3.09107	7.97e-13	endA	DNA-specific endonuclease I
b3065	2465.26	2.37755	5.92e-22	rpsU	30S ribosomal subunit protein S21	eco03010 Ribosome
b3066	7048.69	2.20845	2.17e-12	dnaG	DNA primase	eco03030 DNA replication
b3084	891.591	3.43005	1.79e-13	rlmG	23S rRNA m(2)G1835 methyltransferase, SAM-dependent
b3088	125.534	2.37989	4.81e-08	alx	putative membrane-bound redox modulator
b3162	13365.9	3.16559	1.52e-14	deaD	ATP-dependent RNA helicase	eco03018 RNA degradation
b3169	18307.4	2.32409	1.51e-31	nusA	transcription termination/antitermination L factor
b3170	3535.41	2.46745	2.73e-32	rimP	ribosome maturation factor for 30S subunits
b3183	4324.33	3.0091	1.06e-41	obgE	GTPase involved in cell partioning and DNA repair
b3184	2560.16	3.42816	1.08e-34	yhbE	EamA family inner membrane putative transporter
b3186	24877.6	2.66735	3.51e-25	rplU	50S ribosomal subunit protein L21	eco03010 Ribosome
b3231	25118.9	2.2732	5.91e-19	rplM	50S ribosomal subunit protein L13	eco03010 Ribosome
b3238	4250.85	2.48414	0.00321578	yhcN	cadmium and peroxide resistance protein, stress-induced
b3255	11898	2.07482	6.93e-16	accB	acetyl CoA carboxylase, BCCP subunit	eco00061 Fatty acid biosynthesis, eco00620 Pyruvate metabolism, eco00640 Propanoate metabolism, eco01100 Metabolic pathways, eco01110 Biosynthesis of secondary metabolites, eco01120 Microbial metabolism in diverse environments, eco01130 Biosynthesis of antibiotics, eco01200 Carbon metabolism, eco01212 Fatty acid metabolism
b3257	63.9329	2.22662	2.58e-10	yhdT	DUF997 family putative inner membrane protein
b3258	1042.46	2.50772	3.51e-23	panF	pantothenate:sodium symporter
b3259	1752.09	2.09098	6.61e-14	prmA	methyltransferase for 50S ribosomal subunit protein L11
b3260	27085.5	4.00028	2.48e-42	dusB	tRNA-dihydrouridine synthase B
b3261	3241.9	3.2921	1.17e-24	fis	global DNA-binding transcriptional dual regulator
b3262	257.233	2.66053	1.76e-32	yhdJ	DNA adenine methyltransferase, SAM-dependent
b3295	79177.4	2.34099	1.85e-14	rpoA	RNA polymerase, alpha subunit	eco00230 Purine metabolism, eco00240 Pyrimidine metabolism, eco01100 Metabolic pathways, eco03020 RNA polymerase
b3296	143912	2.54562	3.09e-15	rpsD	30S ribosomal subunit protein S4	eco03010 Ribosome
b3297	41784.1	2.48339	1.1e-16	rpsK	30S ribosomal subunit protein S11	eco03010 Ribosome
b3298	35758.3	2.40546	5.39e-16	rpsM	30S ribosomal subunit protein S13	eco03010 Ribosome
b3300	91282.4	2.61349	3.74e-09	secY	preprotein translocase membrane subunit	eco02024 Quorum sensing, eco03060 Protein export, eco03070 Bacterial secretion system
b3301	28911.8	2.03532	2.77e-07	rplO	50S ribosomal subunit protein L15	eco03010 Ribosome
b3302	9497.71	2.14739	1.33e-07	rpmD	50S ribosomal subunit protein L30	eco03010 Ribosome
b3303	34477.2	2.29504	1.04e-10	rpsE	30S ribosomal subunit protein S5	eco03010 Ribosome
b3305	39005.4	2.45318	2.11e-13	rplF	50S ribosomal subunit protein L6	eco03010 Ribosome
b3306	39744.1	2.15643	8.91e-15	rpsH	30S ribosomal subunit protein S8	eco03010 Ribosome
b3307	15348.6	2.32672	7.33e-17	rpsN	30S ribosomal subunit protein S14	eco03010 Ribosome
b3308	38009.7	2.15932	1.31e-21	rplE	50S ribosomal subunit protein L5	eco03010 Ribosome
b3309	57912.5	2.8787	6.66e-24	rplX	50S ribosomal subunit protein L24	eco03010 Ribosome
b3310	43465.2	2.18945	5.72e-17	rplN	50S ribosomal subunit protein L14	eco03010 Ribosome
b3311	5442.68	2.61395	3.12e-10	rpsQ	30S ribosomal subunit protein S17	eco03010 Ribosome
b3312	3128.97	2.10089	3.03e-06	rpmC	50S ribosomal subunit protein L29	eco03010 Ribosome
b3313	73309.9	2.63859	1.06e-10	rplP	50S ribosomal subunit protein L16	eco03010 Ribosome
b3315	29934.2	2.40268	1.98e-09	rplV	50S ribosomal subunit protein L22	eco03010 Ribosome
b3316	20207.3	2.68286	1.92e-11	rpsS	30S ribosomal subunit protein S19	eco03010 Ribosome
b3317	26276	2.4248	1.45e-12	rplB	50S ribosomal subunit protein L2	eco03010 Ribosome
b3318	21310.4	2.2693	7.12e-13	rplW	50S ribosomal subunit protein L23	eco03010 Ribosome
b3319	40010.2	2.36579	2.92e-16	rplD	50S ribosomal subunit protein L4	eco03010 Ribosome
b3320	52959.2	2.45667	8.26e-23	rplC	50S ribosomal subunit protein L3	eco03010 Ribosome
b3321	20431.5	2.4929	2.49e-12	rpsJ	30S ribosomal subunit protein S10	eco03010 Ribosome
b3340	122188	2.12917	5.59e-14	fusA	protein chain elongation factor EF-G, GTP-binding
b3341	30711.1	2.34203	6.83e-25	rpsG	30S ribosomal subunit protein S7	eco03010 Ribosome
b3342	16086.7	2.35311	2.67e-22	rpsL	30S ribosomal subunit protein S12	eco03010 Ribosome
b3396	1055.62	2.33076	2.65e-27	mrcA	penicillin-binding protein 1a, murein transglycosylase and transpeptidase	eco00550 Peptidoglycan biosynthesis, eco01100 Metabolic pathways, eco01501 beta-Lactam resistance
b3400	1414.64	2.04048	3.38e-15	hslR	ribosome-associated heat shock protein Hsp15
b3437	3282.72	4.52469	7.3e-10	gntK	gluconate kinase 2	eco00030 Pentose phosphate pathway, eco01100 Metabolic pathways, eco01110 Biosynthesis of secondary metabolites, eco01120 Microbial metabolism in diverse environments, eco01130 Biosynthesis of antibiotics, eco01200 Carbon metabolism
b3470	550.881	2.10796	1.74e-15	tusA	mnm(5)-s(2)U34-tRNA 2-thiolation sulfurtransferase	eco04122 Sulfur relay system
b3471	297.408	2.08336	4.87e-08	yhhQ	DUF165 family inner membrane protein
b3492	747.625	3.06569	1.87e-15	yhiN	putative oxidoreductase
b3539	840.943	3.01715	1.05e-11	yhjV	putative transporter
b3547	856.833	3.39005	0.000333186	yhjX	pyruvate-inducible inner membrane protein, putative transporter
b3552	1947.38	3.74565	6.87e-10	yiaD	multicopy suppressor of bamB; outer membrane lipoprotein
b3556	24147.3	3.52931	1.71e-10	cspA	RNA chaperone and antiterminator, cold-inducible
b3570	1695.72	2.17535	5.56e-06	bax	putative glucosaminidase
b3612	4454.64	2.43621	8.06e-12	gpmM	phosphoglycero mutase III, cofactor-independent	eco00010 Glycolysis / Gluconeogenesis, eco00260 Glycine, serine and threonine metabolism, eco00680 Methane metabolism, eco01100 Metabolic pathways, eco01110 Biosynthesis of secondary metabolites, eco01120 Microbial metabolism in diverse environments, eco01130 Biosynthesis of antibiotics, eco01200 Carbon metabolism, eco01230 Biosynthesis of amino acids
b3635	997.422	2.38035	8.72e-11	mutM	formamidopyrimidine/5-formyluracil/5-hydroxymethyluracil DNA glycosylase	eco03410 Base excision repair
b3636	311.871	2.32851	4.29e-24	rpmG	50S ribosomal subunit protein L33	eco03010 Ribosome
b3637	9534.56	2.534	3e-32	rpmB	50S ribosomal subunit protein L28	eco03010 Ribosome
b3654	359.324	2.95806	3.44e-10	xanP	xanthine permease
b3668	252.104	2.01367	1.2e-06	uhpB	sensory histidine kinase in two-component regulatory sytem with UhpA	eco02020 Two-component system
b3686	422.63	3.18612	2.95e-07	ibpB	heat shock chaperone
b3687	2937.46	2.51944	3.59e-06	ibpA	heat shock chaperone
b3703	3492.55	2.31474	1.3e-19	rpmH	50S ribosomal subunit protein L34	eco03010 Ribosome
b3704	1847.6	2.98892	9.75e-17	rnpA	protein C5 component of RNase P
b3705	12243.7	2.49719	3.15e-21	yidC	membrane protein insertase	eco02024 Quorum sensing, eco03060 Protein export, eco03070 Bacterial secretion system
b3795	2614.92	2.96837	7.33e-17	yifK	putative APC family amino acid transporter
b3827	152.67	2.39257	2.05e-06	yigM	putative inner membrane EamA-like transporter
b3842	778.725	2.12982	5.66e-08	rfaH	transcription antitermination protein
b3862	594.846	2.56603	8.33e-21	yihG	inner membrane protein, inner membrane acyltransferase
b3871	12741.3	2.17883	7.09e-32	typA	GTP-binding protein
b3918	504.82	2.32907	6.76e-14	cdh	CDP-diacylglycerol phosphotidylhydrolase	eco00564 Glycerophospholipid metabolism, eco01110 Biosynthesis of secondary metabolites
b3930	541.405	2.08845	3.9e-13	menA	1,4-dihydroxy-2-naphthoate octaprenyltransferase	eco00130 Ubiquinone and other terpenoid-quinone biosynthesis, eco01100 Metabolic pathways, eco01110 Biosynthesis of secondary metabolites
b3936	2868.79	2.50786	6.17e-30	rpmE	50S ribosomal subunit protein L31	eco03010 Ribosome
b3965	1258.16	2.4669	9.3e-19	trmA	tRNA m(5)U54 methyltransferase, SAM-dependent; tmRNA m(5)U341 methyltransferase
b3984	32298.9	2.12951	1.47e-07	rplA	50S ribosomal subunit protein L1	eco03010 Ribosome
b3985	119838	2.90225	9.69e-34	rplJ	50S ribosomal subunit protein L10	eco03010 Ribosome
b4050	306.076	2.72934	5.01e-07	pspG	phage shock protein G
b4060	74.6935	2.20433	1.78e-06	yjcB	putative inner membrane protein
b4108	3843.21	2.05977	1.07e-09	yjdM	zinc-ribbon family protein	eco01120 Microbial metabolism in diverse environments
b4155	1127.27	3.57604	3.44e-24	epmA	Elongation Factor P Lys34 lysyltransferase
b4156	304.802	2.7097	9.39e-15	yjeM	putative transporter
b4176	141.105	2.50844	1.38e-16	yjeT	DUF2065 family protein
b4200	11409.6	2.10364	6.84e-16	rpsF	30S ribosomal subunit protein S6	eco03010 Ribosome
b4202	5483.3	2.53128	1.5e-09	rpsR	30S ribosomal subunit protein S18	eco03010 Ribosome
b4203	6490.35	2.14972	6e-17	rplI	50S ribosomal subunit protein L9	eco03010 Ribosome
b4469	1635.93	3.16865	1.43e-17	ygiQ	Radical SAM superfamily protein
b4476	3024.41	5.01377	2.87e-15	gntU	gluconate transporter, low affinity GNT 1 system
b4484	544.98	2.67156	0.000427218	cpxP	inhibitor of the cpx response; periplasmic adaptor protein
