# Supplementary material for: Genetically diverse uropathogenic Escherichia coli adopt a common transcriptional program in patients with UTIs
Source: eLife. 2019 Oct 21;8:e49748. doi: 10.7554/eLife.49748 (PMC6802966; doi:10.7554/eLife.49748)
Supplement: Figure 3—source data 2. [file elife-49748-fig3-data2.xlsx]

## Sheet: Sheet1
	baseMean	log2FoldChange	padj	gene_name	function	pathway
b0061	122.612	-3.18169	2.29e-05	araD	L-ribulose-5-phosphate 4-epimerase	eco00040 Pentose and glucuronate interconversions, eco00053 Ascorbate and aldarate metabolism, eco01100 Metabolic pathways, eco01120 Microbial metabolism in diverse environments
b0062	356.065	-3.64276	1.23e-09	araA	L-arabinose isomerase	eco00040 Pentose and glucuronate interconversions, eco01100 Metabolic pathways
b0063	293.901	-3.80295	3.48e-07	araB	L-ribulokinase	eco00040 Pentose and glucuronate interconversions, eco01100 Metabolic pathways
b0071	5679.64	-4.54699	1.57e-08	leuD	3-isopropylmalate dehydratase small subunit	eco00290 Valine, leucine and isoleucine biosynthesis, eco00660 C5-Branched dibasic acid metabolism, eco01100 Metabolic pathways, eco01110 Biosynthesis of secondary metabolites, eco01210 2-Oxocarboxylic acid metabolism, eco01230 Biosynthesis of amino acids
b0072	13398.7	-4.37242	3.3e-08	leuC	3-isopropylmalate dehydratase large subunit	eco00290 Valine, leucine and isoleucine biosynthesis, eco00660 C5-Branched dibasic acid metabolism, eco01100 Metabolic pathways, eco01110 Biosynthesis of secondary metabolites, eco01210 2-Oxocarboxylic acid metabolism, eco01230 Biosynthesis of amino acids
b0073	11347.2	-4.54708	2.85e-08	leuB	3-isopropylmalate dehydrogenase, NAD(+)-dependent	eco00290 Valine, leucine and isoleucine biosynthesis, eco00660 C5-Branched dibasic acid metabolism, eco01100 Metabolic pathways, eco01110 Biosynthesis of secondary metabolites, eco01210 2-Oxocarboxylic acid metabolism, eco01230 Biosynthesis of amino acids
b0074	25930	-4.74083	2.13e-08	leuA	2-isopropylmalate synthase	eco00290 Valine, leucine and isoleucine biosynthesis, eco00620 Pyruvate metabolism, eco01100 Metabolic pathways, eco01110 Biosynthesis of secondary metabolites, eco01210 2-Oxocarboxylic acid metabolism, eco01230 Biosynthesis of amino acids
b0076	102.682	-2.70186	7e-13	leuO	global transcription factor	Valine
b0078	563.85	-2.15542	5.35e-08	ilvH	acetolactate synthase 3, small subunit, valine-sensitive	eco00290 Valine, leucine and isoleucine biosynthesis, eco00650 Butanoate metabolism, eco00660 C5-Branched dibasic acid metabolism, eco00770 Pantothenate and CoA biosynthesis, eco01100 Metabolic pathways, eco01110 Biosynthesis of secondary metabolites, eco01130 Biosynthesis of antibiotics, eco01210 2-Oxocarboxylic acid metabolism, eco01230 Biosynthesis of amino acids
b0163	690.835	-2.0782	7.7e-11	yaeH	UPF0325 family protein
b0197	22502.5	-2.09848	0.00125045	metQ	DL-methionine transporter subunit	eco02010 ABC transporters
b0198	5876.77	-2.07065	0.000304915	metI	DL-methionine transporter subunit	eco02010 ABC transporters
b0199	5671.09	-2.33969	2.25e-05	metN	DL-methionine transporter subunit	eco02010 ABC transporters
b0210	449.398	-2.5676	0.00010391	yafE	putative S-adenosyl-L-methionine-dependent methyltransferase
b0325	331.531	-2.81872	4.83e-07	yahK	broad specificity NADPH-dependent aldehyde reductase, Zn-containing
b0329	1514.04	-4.56004	4.44e-13	yahO	periplasmic protein, function unknown, YhcN family
b0344	8140.24	-6.84842	2.96e-24	lacZ	beta-D-galactosidase	eco00052 Galactose metabolism, eco00511 Other glycan degradation, eco00600 Sphingolipid metabolism, eco01100 Metabolic pathways
b0382	917.189	-3.2664	2.75e-13	iraP	anti-RssB factor, RpoS stabilzer during Pi starvation; anti-adapter protein
b0391	463.714	-2.49201	2.94e-10	yaiE	UPF0345 family protein	eco00230 Purine metabolism, eco00240 Pyrimidine metabolism, eco01100 Metabolic pathways, eco01110 Biosynthesis of secondary metabolites
b0445	213.532	-2.06172	0.000318418	ybaE	putative ABC transporter periplasmic binding protein
b0453	134.135	-2.69925	2.14e-06	ybaY	outer membrane lipoprotein
b0454	113.696	-2.05538	2.34e-11	ybaZ	excision repair protein, alkyltransferase-like protein ATL
b0599	4561.06	-4.69874	2.32e-13	ybdH	putative oxidoreductase
b0600	1724.33	-4.78009	8.86e-15	ybdL	methionine aminotransferase, PLP-dependent
b0607	2259.85	-3.04026	7.46e-23	uspG	universal stress protein UP12
b0612	262.148	-2.98697	6.61e-07	citT	citrate/succinate antiporter; citrate carrier	eco02020 Two-component system
b0613	75.2926	-3.46404	2.2e-09	citG	2-(5''-triphosphoribosyl)-3'-dephosphocoenzyme-A synthase	eco02020 Two-component system
b0614	42.1619	-3.51681	6.39e-12	citX	apo-citrate lyase phosphoribosyl-dephospho-CoA transferase	eco02020 Two-component system
b0615	356.379	-3.66206	5.57e-13	citF	citrate lyase, citrate-ACP transferase (alpha) subunit	eco02020 Two-component system
b0616	403.771	-3.79427	4.26e-15	citE	citrate lyase, citryl-ACP lyase (beta) subunit	eco02020 Two-component system
b0617	75.0375	-4.40624	3.55e-18	citD	citrate lyase, acyl carrier (gamma) subunit	eco02020 Two-component system
b0618	83.3195	-3.3814	8.77e-08	citC	citrate lyase ligase; [citrate [pro-3S]-lyase] ligase	eco02020 Two-component system
b0643	2453	-2.01532	6.46e-06	ybeL	DUF1451 family protein
b0720	7674.76	-2.75899	3.41e-07	gltA	citrate synthase	eco00020 Citrate cycle (TCA cycle), eco00630 Glyoxylate and dicarboxylate metabolism, eco01100 Metabolic pathways, eco01110 Biosynthesis of secondary metabolites, eco01120 Microbial metabolism in diverse environments, eco01130 Biosynthesis of antibiotics, eco01200 Carbon metabolism, eco01210 2-Oxocarboxylic acid metabolism, eco01230 Biosynthesis of amino acids
b0756	5560.3	-2.68193	8.87e-11	galM	aldose 1-epimerase; type-1 mutarotase; galactose mutarotase	eco00010 Glycolysis / Gluconeogenesis, eco00052 Galactose metabolism, eco01100 Metabolic pathways, eco01110 Biosynthesis of secondary metabolites, eco01120 Microbial metabolism in diverse environments, eco01130 Biosynthesis of antibiotics
b0757	4509.23	-3.20474	2.09e-24	galK	galactokinase	eco00052 Galactose metabolism, eco00520 Amino sugar and nucleotide sugar metabolism, eco01100 Metabolic pathways
b0758	4311.95	-2.83555	6.32e-19	galT	galactose-1-phosphate uridylyltransferase	eco00052 Galactose metabolism, eco00520 Amino sugar and nucleotide sugar metabolism, eco01100 Metabolic pathways
b0759	4501.63	-2.7878	1.27e-11	galE	UDP-galactose-4-epimerase	eco00052 Galactose metabolism, eco00520 Amino sugar and nucleotide sugar metabolism, eco01100 Metabolic pathways
b0760	2423.37	-2.68896	2.15e-22	modF	molybdate ABC transporter ATPase	eco02010 ABC transporters
b0788	35.7682	-2.00092	3.91e-05	ybhN	UPF0104 family inner membrane protein
b0789	64.5621	-2.23696	1.32e-06	clsB	cardiolipin synthase 2	eco00564 Glycerophospholipid metabolism, eco01100 Metabolic pathways
b0790	64.3907	-3.40632	4.5e-08	ybhP	endo/exonuclease/phosphatase family protein
b0801	2097.05	-2.07208	1.15e-08	ybiC	putative dehydrogenase
b0823	1855.82	-4.22794	2.27e-09	ybiW	putative pyruvate formate lyase	eco00620 Pyruvate metabolism, eco00640 Propanoate metabolism, eco00650 Butanoate metabolism, eco01100 Metabolic pathways, eco01120 Microbial metabolism in diverse environments
b0824	878.487	-3.4255	8.78e-06	ybiY	putative pyruvate formate lyase activating enzyme
b0836	2856.52	-3.75936	1.89e-07	bssR	repressor of biofilm formation by indole transport regulation
b0871	795.428	-2.94729	4.19e-06	poxB	pyruvate dehydrogenase, thiamine triphosphate-binding, FAD-binding	eco00620 Pyruvate metabolism
b0880	2041.87	-4.1859	7.22e-11	cspD	inhibitor of DNA replication, cold shock protein homolog
b0953	1468.28	-4.86743	7.79e-11	rmf	ribosome modulation factor
b0999	157.931	-2.50173	3.16e-07	cbpM	modulator of CbpA co-chaperone
b1003	301.063	-3.33924	4.12e-13	yccJ	uncharacterized protein
b1004	1206.64	-4.08858	4.31e-13	wrbA	NAD(P)H:quinone oxidoreductase	eco00130 Ubiquinone and other terpenoid-quinone biosynthesis, eco01110 Biosynthesis of secondary metabolites
b1014	4736.82	-2.62113	3e-07	putA	fused DNA-binding transcriptional regulator/proline dehydrogenase/pyrroline-5-carboxylate dehydrogenase	eco00250 Alanine, aspartate and glutamate metabolism, eco00330 Arginine and proline metabolism, eco01100 Metabolic pathways, eco01110 Biosynthesis of secondary metabolites, eco01130 Biosynthesis of antibiotics
b1020	1147.88	-2.38568	3.87e-06	phoH	ATP-binding protein; putative PhoH family P-loop ATPase
b1038	33.2659	-2.58194	0.000148204	csgF	curli nucleation outer membrane protein
b1039	54.4459	-2.59843	0.000192392	csgE	curlin secretion specificity factor
b1040	75.4108	-3.04533	3.64e-07	csgD	csgBAC operon transcriptional regulator	eco02026 Biofilm formation - Escherichia coli
b1042	34.0967	-2.79456	5.5e-06	csgA	curlin subunit, amyloid curli fibers, cryptic	eco02026 Biofilm formation - Escherichia coli
b1051	2480.86	-3.09499	1.41e-08	msyB	multicopy suppressor of secY and secA
b1065	320.461	-2.97028	2.36e-17	mdtH	multidrug resistance efflux transporter conferring overexpression resistance to norfloxacin and enoxacin
b1127	1090.48	-2.22525	2.15e-07	pepT	peptidase T
b1188	733.631	-3.06122	9.69e-06	ycgB	SpoVR family stationary phase protein
b1195	19.8258	-2.28829	0.000523642	ymgE	UPF0410 family putative inner membrane protein
b1197	295.418	-2.64375	3.59e-11	treA	periplasmic trehalase	eco00500 Starch and sucrose metabolism, eco01100 Metabolic pathways
b1205	379.104	-3.27844	1.05e-06	ychH	DUF2583 family putative inner membrane protein
b1218	682.715	-2.02954	2.11e-11	chaC	cation transport regulator	eco00480 Glutathione metabolism, eco01100 Metabolic pathways
b1256	90.876	-2.3665	0.00125045	ompW	outer membrane protein W
b1376	2121.38	-3.51433	2.61e-06	uspF	stress-induced protein, ATP-binding protein
b1406	257.301	-2.62773	4.24e-10	ydbC	putative NAD(P)-binding oxidoreductase	eco00750 Vitamin B6 metabolism, eco01100 Metabolic pathways, eco01120 Microbial metabolism in diverse environments
b1415	700.965	-2.09572	0.00559746	aldA	aldehyde dehydrogenase A, NAD-linked	eco00620 Pyruvate metabolism, eco00630 Glyoxylate and dicarboxylate metabolism, eco01120 Microbial metabolism in diverse environments
b1426	12062.7	-3.78747	3.45e-09	ydcH	DUF465 family protein
b1442	10.5912	-2.80598	0.000157775	ydcU	putative ABC transporter permease	eco02024 Quorum sensing
b1462	49.3689	-2.40214	8.81e-05	yddH	flavin reductase like-protein
b1466	47.8416	-2.04975	0.000276512	narW	nitrate reductase 2 (NRZ), delta subunit (assembly subunit)	eco02020 Two-component system
b1480	1939.25	-5.19497	3.67e-26	sra	stationary-phase-induced ribosome-associated protein
b1482	883.869	-2.77318	3.6e-08	osmC	lipoyl-dependent Cys-based peroxidase, hydroperoxide resistance; salt-shock inducible membrane protein; peroxiredoxin
b1492	1130.07	-4.47763	1.3e-09	gadC	glutamate:gamma-aminobutyric acid antiporter	eco02024 Quorum sensing
b1521	5238.92	-4.25604	3.19e-21	uxaB	altronate oxidoreductase, NAD-dependent	eco00040 Pentose and glucuronate interconversions, eco01100 Metabolic pathways
b1541	666.524	-2.52095	5.84e-06	ydfZ	selenoprotein, function unknown
b1619	1380.94	-2.40893	0.00031385	hdhA	7-alpha-hydroxysteroid dehydrogenase, NAD-dependent	eco00121 Secondary bile acid biosynthesis
b1725	343.046	-2.707	5.92e-12	yniA	fructosamine kinase family protein
b1732	273.111	-2.29667	7.61e-05	katE	catalase HPII, heme d-containing	eco00380 Tryptophan metabolism, eco00630 Glyoxylate and dicarboxylate metabolism, eco01110 Biosynthesis of secondary metabolites, eco01130 Biosynthesis of antibiotics, eco01200 Carbon metabolism
b1739	279.554	-2.02905	0.000399176	osmE	osmotically-inducible lipoprotein
b1783	1618.9	-3.30996	6.72e-09	yeaG	protein kinase, endogenous substrate unidentified; autokinase
b1784	295.019	-3.247	1.11e-05	yeaH	UPF0229 family protein
b1895	967.904	-2.92061	3.97e-08	uspC	universal stress protein
b1896	387.897	-2.69039	5.5e-08	otsA	trehalose-6-phosphate synthase	eco00500 Starch and sucrose metabolism, eco01100 Metabolic pathways
b1897	228.705	-2.83705	2.89e-06	otsB	trehalose-6-phosphate phosphatase, biosynthetic	eco00500 Starch and sucrose metabolism, eco01100 Metabolic pathways
b1900	237.667	-2.66355	1.48e-06	araG	L-arabinose ABC transporter ATPase	eco02010 ABC transporters
b1967	2287.96	-2.40721	1.3e-05	hchA	glyoxalase III and Hsp31 molecular chaperone	eco00620 Pyruvate metabolism, eco01120 Microbial metabolism in diverse environments
b1976	1771.53	-2.16475	1.21e-12	mtfA	anti-repressor for DgsA(Mlc)
b2080	953.253	-3.45276	1.01e-08	yegP	UPF0339 family protein
b2093	4.05123	-2.86946	0.00528731	gatB	galactitol-specific enzyme IIB component of PTS	eco00052 Galactose metabolism, eco01100 Metabolic pathways, eco02060 Phosphotransferase system (PTS)
b2095	21.684	-2.08729	0.0022187	gatZ	D-tagatose 1,6-bisphosphate aldolase 2, subunit	eco00052 Galactose metabolism, eco01100 Metabolic pathways
b2097	1637.72	-3.31864	8.54e-08	fbaB	fructose-bisphosphate aldolase class I	eco00010 Glycolysis / Gluconeogenesis, eco00030 Pentose phosphate pathway, eco00051 Fructose and mannose metabolism, eco00680 Methane metabolism, eco01100 Metabolic pathways, eco01110 Biosynthesis of secondary metabolites, eco01120 Microbial metabolism in diverse environments, eco01130 Biosynthesis of antibiotics, eco01200 Carbon metabolism, eco01230 Biosynthesis of amino acids
b2111	33.9966	-2.83728	3.81e-06	yehD	putative fimbrial-like adhesin protein
b2112	80.4204	-2.35872	4.52e-05	yehE	DUF2574 family protein
b2135	37.8887	-3.20646	2.58e-08	yohC	Yip1 family inner membrane protein
b2149	2469.22	-3.848	5.57e-07	mglA	methyl-galactoside ABC transporter ATPase	eco02010 ABC transporters
b2150	6834.83	-4.26136	2.5e-07	mglB	methyl-galactoside transporter subunit	eco02010 ABC transporters, eco02030 Bacterial chemotaxis
b2151	459.356	-2.58836	0.000100978	galS	galactose- and fucose-inducible galactose regulon transcriptional isorepressor; mgl operon transcriptional repressor; autorepressor
b2162	385.93	-3.7808	5.26e-06	rihB	ribonucleoside hydrolase 2	eco00230 Purine metabolism, eco00240 Pyrimidine metabolism, eco01100 Metabolic pathways
b2163	131.829	-2.15573	2.87e-05	yeiL	putative transcriptional regulator
b2239	2050.83	-2.73772	1.03e-05	glpQ	periplasmic glycerophosphodiester phosphodiesterase	eco00564 Glycerophospholipid metabolism
b2241	161.187	-3.06235	6.06e-05	glpA	anaerobic sn-glycerol-3-phosphate dehydrogenase, large FAD/NAD(P)-binding subunit	eco00564 Glycerophospholipid metabolism, eco01110 Biosynthesis of secondary metabolites
b2242	115.901	-2.78103	0.00126363	glpB	anaerobic sn-glycerol-3-phosphate dehydrogenase membrane anchor subunit	eco00564 Glycerophospholipid metabolism, eco01110 Biosynthesis of secondary metabolites
b2266	953.96	-2.80635	3.13e-06	elaB	putative membrane-anchored DUF883 family ribosome-binding protein
b2272	81.4747	-2.23082	3.84e-05	yfbM	DUF1877 family protein
b2453	14.0596	-2.15614	6.45e-05	eutG	ethanol dehydrogenase involved in ethanolamine utilization; aldehyde reductase	eco00010 Glycolysis / Gluconeogenesis, eco01100 Metabolic pathways, eco01110 Biosynthesis of secondary metabolites, eco01120 Microbial metabolism in diverse environments, eco01130 Biosynthesis of antibiotics
b2457	10.4061	-2.68625	3.5e-05	eutM	ethanolamine utilization protein, putative carboxysome structural protein
b2464	375.414	-2.69693	8.17e-07	talA	transaldolase A	eco00030 Pentose phosphate pathway, eco01100 Metabolic pathways, eco01110 Biosynthesis of secondary metabolites, eco01120 Microbial metabolism in diverse environments, eco01130 Biosynthesis of antibiotics, eco01200 Carbon metabolism, eco01230 Biosynthesis of amino acids
b2535	309.884	-2.47275	3.81e-07	csiE	stationary phase inducible protein
b2543	100.727	-2.84639	1.22e-07	yphA	DoxX family inner membrane protein
b2551	13423.8	-2.2514	8.4e-24	glyA	serine hydroxymethyltransferase	eco00260 Glycine, serine and threonine metabolism, eco00460 Cyanoamino acid metabolism, eco00630 Glyoxylate and dicarboxylate metabolism, eco00670 One carbon pool by folate, eco00680 Methane metabolism, eco01100 Metabolic pathways, eco01110 Biosynthesis of secondary metabolites, eco01120 Microbial metabolism in diverse environments, eco01130 Biosynthesis of antibiotics, eco01200 Carbon metabolism…
b2579	13233.4	-2.36831	0.000363513	grcA	autonomous glycyl radical cofactor
b2597	23012.5	-2.43377	0.000344909	raiA	cold shock protein associated with 30S ribosomal subunit
b2662	229.301	-2.17078	1.37e-05	gabT	4-aminobutyrate aminotransferase, PLP-dependent	eco00250 Alanine, aspartate and glutamate metabolism, eco00280 Valine, leucine and isoleucine degradation, eco00410 beta-Alanine metabolism, eco00640 Propanoate metabolism, eco00650 Butanoate metabolism, eco01100 Metabolic pathways, eco01120 Microbial metabolism in diverse environments
b2665	978.965	-3.11645	4.58e-09	ygaU	uncharacterized protein
b2672	427.634	-3.37696	6.15e-09	ygaM	putative membrane-anchored DUF883 family ribosome-binding protein
b2674	1344.02	-2.00723	0.00938573	nrdI	NrdEF cluster assembly flavodoxin
b2703	2216.72	-3.78191	5.42e-05	srlE	glucitol/sorbitol-specific enzyme IIB component of PTS	eco00051 Fructose and mannose metabolism, eco02060 Phosphotransferase system (PTS)
b2704	1076.74	-3.25961	0.000354015	srlB	glucitol/sorbitol-specific enzyme IIA component of PTS	eco00051 Fructose and mannose metabolism, eco02060 Phosphotransferase system (PTS)
b2705	2695.48	-2.80747	0.00179825	srlD	sorbitol-6-phosphate dehydrogenase	eco00051 Fructose and mannose metabolism
b2706	407.774	-2.91938	1.41e-05	srlM	sorbitol=responsive srl operon transcriptional activator
b2723	97.9187	-2.16217	0.00325931	hycC	hydrogenase 3, membrane subunit
b2799	1228.79	-2.74599	0.00015944	fucO	L-1,2-propanediol oxidoreductase	eco00630 Glyoxylate and dicarboxylate metabolism, eco00640 Propanoate metabolism, eco01120 Microbial metabolism in diverse environments
b2809	224.777	-2.62245	4.04e-06	ygdI	DUF903 family verified lipoprotein
b2818	5163.74	-3.68572	6.63e-14	argA	amino acid N-acetyltransferase and inactive acetylglutamate kinase	eco00220 Arginine biosynthesis, eco01100 Metabolic pathways, eco01110 Biosynthesis of secondary metabolites, eco01130 Biosynthesis of antibiotics, eco01210 2-Oxocarboxylic acid metabolism, eco01230 Biosynthesis of amino acids
b2838	6034.58	-4.08489	1.27e-10	lysA	diaminopimelate decarboxylase, PLP-binding	eco00300 Lysine biosynthesis, eco01100 Metabolic pathways, eco01110 Biosynthesis of secondary metabolites, eco01120 Microbial metabolism in diverse environments, eco01130 Biosynthesis of antibiotics, eco01230 Biosynthesis of amino acids
b2842	740.973	-3.63572	2.82e-16	kduD	2-dehydro-3-deoxy-D-gluconate 5-dehydrogenase; KDG oxidoreductase; 20-ketosteroid reductase	eco00040 Pentose and glucuronate interconversions
b2866	566.177	-3.5344	3.38e-09	xdhA	xanthine dehydrogenase, molybdenum binding subunit	eco00230 Purine metabolism, eco01100 Metabolic pathways, eco01120 Microbial metabolism in diverse environments
b2868	89.8153	-2.49707	3.64e-05	xdhC	xanthine dehydrogenase, Fe-S binding subunit	eco00230 Purine metabolism, eco01100 Metabolic pathways, eco01120 Microbial metabolism in diverse environments
b2869	828.938	-2.2534	6e-06	ygeV	putative sigma-54-interacting transcriptional activator
b2903	4367.72	-2.12943	3.13e-09	gcvP	glycine decarboxylase, PLP-dependent, subunit P of glycine cleavage complex	eco00260 Glycine, serine and threonine metabolism, eco00630 Glyoxylate and dicarboxylate metabolism, eco01100 Metabolic pathways, eco01110 Biosynthesis of secondary metabolites, eco01130 Biosynthesis of antibiotics, eco01200 Carbon metabolism
b2904	1545.58	-2.34557	2.76e-09	gcvH	glycine cleavage complex lipoylprotein	eco00260 Glycine, serine and threonine metabolism, eco00630 Glyoxylate and dicarboxylate metabolism, eco01100 Metabolic pathways, eco01110 Biosynthesis of secondary metabolites, eco01130 Biosynthesis of antibiotics, eco01200 Carbon metabolism
b2905	6199.34	-2.28336	8.15e-08	gcvT	aminomethyltransferase, tetrahydrofolate-dependent, subunit (T protein) of glycine cleavage complex	eco00260 Glycine, serine and threonine metabolism, eco00630 Glyoxylate and dicarboxylate metabolism, eco00670 One carbon pool by folate, eco01100 Metabolic pathways, eco01110 Biosynthesis of secondary metabolites, eco01130 Biosynthesis of antibiotics, eco01200 Carbon metabolism
b2913	4989.36	-2.11834	1.1e-07	serA	D-3-phosphoglycerate dehydrogenase	eco00260 Glycine, serine and threonine metabolism, eco00680 Methane metabolism, eco01100 Metabolic pathways, eco01120 Microbial metabolism in diverse environments, eco01130 Biosynthesis of antibiotics, eco01200 Carbon metabolism, eco01230 Biosynthesis of amino acids
b2934	12.2178	-2.58018	0.00115493	cmtB	putative mannitol-specific enzyme IIA component of PTS	eco00051 Fructose and mannose metabolism, eco02060 Phosphotransferase system (PTS)
b3008	3075.4	-3.17458	3.8e-15	metC	cystathionine beta-lyase, PLP-dependent	eco00270 Cysteine and methionine metabolism, eco00450 Selenocompound metabolism, eco01100 Metabolic pathways, eco01110 Biosynthesis of secondary metabolites, eco01230 Biosynthesis of amino acids
b3012	701.295	-2.23754	2.49e-05	dkgA	2,5-diketo-D-gluconate reductase A
b3049	1754.95	-3.25758	1.93e-06	glgS	motility and biofilm regulator
b3073	208.491	-2.62915	1.33e-08	patA	putrescine:2-oxoglutaric acid aminotransferase, PLP-dependent	eco00330 Arginine and proline metabolism, eco01100 Metabolic pathways
b3074	832.182	-2.42216	0.000181661	ygjH	putative tRNA binding protein; putative tRNA corner chaperone
b3076	3893.96	-3.01074	5.89e-06	ebgA	evolved beta-D-galactosidase, alpha subunit	eco00052 Galactose metabolism, eco00511 Other glycan degradation, eco01100 Metabolic pathways
b3077	574.68	-3.1447	5.3e-06	ebgC	evolved beta-D-galactosidase, beta subunit; cupin superfamily	eco00052 Galactose metabolism, eco00511 Other glycan degradation, eco01100 Metabolic pathways
b3078	1041.86	-4.08054	3.85e-07	ygjI	putative transporter
b3080	821.991	-2.93629	8.23e-07	ygjK	alpha-glucosidase
b3081	106.396	-2.0133	1.05e-06	fadH	2,4-dienoyl-CoA reductase, NADH and FMN-linked
b3091	3110.26	-3.87666	1.22e-10	uxaA	altronate hydrolase	eco00040 Pentose and glucuronate interconversions, eco01100 Metabolic pathways
b3092	7335.45	-4.09175	2.8e-11	uxaC	uronate isomerase	eco00040 Pentose and glucuronate interconversions, eco01100 Metabolic pathways
b3093	3069.27	-5.36839	3.22e-62	exuT	hexuronate transporter
b3097	5294.5	-2.20667	8.93e-08	yqjC	DUF1090 family putative periplasmic protein
b3098	1958.15	-2.6734	1e-12	yqjD	membrane-anchored ribosome-binding protein
b3099	430.052	-2.8169	5.29e-12	yqjE	DUF1469 family inner membrane protein
b3132	1254.28	-6.03109	5.91e-19	kbaZ	tagatose 6-phosphate aldolase 1, kbaZ subunit	eco00052 Galactose metabolism, eco01100 Metabolic pathways
b3133	468.2	-5.47617	5.24e-16	agaV	N-acetylgalactosamine-specific enzyme IIB component of PTS	eco00052 Galactose metabolism, eco02060 Phosphotransferase system (PTS)
b3136	2957.51	-6.7999	2.21e-34	agaS	tagatose-6-phosphate ketose/aldose isomerase
b3137	1551.85	-6.65256	7.46e-23	kbaY	tagatose 6-phosphate aldolase 1, kbaY subunit	eco00052 Galactose metabolism, eco01100 Metabolic pathways
b3138	458.238	-5.34884	4.72e-17	agaB	N-acetylgalactosamine-specific enzyme IIB component of PTS	eco00052 Galactose metabolism, eco02060 Phosphotransferase system (PTS)
b3139	235.834	-5.45534	7.17e-15	agaC	N-acetylgalactosamine-specific enzyme IIC component of PTS	eco00052 Galactose metabolism, eco02060 Phosphotransferase system (PTS)
b3140	232.363	-4.90402	5.24e-16	agaD	N-acetylgalactosamine-specific enzyme IID component of PTS	eco00052 Galactose metabolism, eco02060 Phosphotransferase system (PTS)
b3141	191.47	-4.22942	1.78e-10	agaI	galactosamine-6-phosphate isomerase	eco00052 Galactose metabolism
b3172	15116.8	-2.67445	1.85e-09	argG	argininosuccinate synthetase	eco00220 Arginine biosynthesis, eco00250 Alanine, aspartate and glutamate metabolism, eco01100 Metabolic pathways, eco01110 Biosynthesis of secondary metabolites, eco01130 Biosynthesis of antibiotics, eco01230 Biosynthesis of amino acids
b3221	4768.52	-5.31316	3.71e-22	yhcH	DUF386 family protein, cupin superfamily
b3222	3640.69	-5.13965	2.07e-14	nanK	N-acetylmannosamine kinase	eco00520 Amino sugar and nucleotide sugar metabolism, eco01100 Metabolic pathways
b3223	3080.74	-5.78352	2.52e-23	nanE	putative N-acetylmannosamine-6-P epimerase	eco00520 Amino sugar and nucleotide sugar metabolism
b3225	25732.3	-5.06726	2.58e-14	nanA	N-acetylneuraminate lyase	eco00520 Amino sugar and nucleotide sugar metabolism
b3236	16341.4	-2.2627	9.69e-11	mdh	malate dehydrogenase, NAD(P)-binding	eco00020 Citrate cycle (TCA cycle), eco00270 Cysteine and methionine metabolism, eco00620 Pyruvate metabolism, eco00630 Glyoxylate and dicarboxylate metabolism, eco00680 Methane metabolism, eco01100 Metabolic pathways, eco01110 Biosynthesis of secondary metabolites, eco01120 Microbial metabolism in diverse environments, eco01130 Biosynthesis of antibiotics, eco01200 Carbon metabolism
b3359	2774.82	-2.15929	5.62e-07	argD	bifunctional acetylornithine aminotransferase and succinyldiaminopimelate aminotransferase	eco00220 Arginine biosynthesis, eco00300 Lysine biosynthesis, eco01100 Metabolic pathways, eco01110 Biosynthesis of secondary metabolites, eco01120 Microbial metabolism in diverse environments, eco01130 Biosynthesis of antibiotics, eco01210 2-Oxocarboxylic acid metabolism, eco01230 Biosynthesis of amino acids
b3410	63.8074	-2.1879	4.35e-06	feoC	putative DNA-binding transcriptional regulator
b3426	2556.33	-2.21339	0.00327672	glpD	sn-glycerol-3-phosphate dehydrogenase, aerobic, FAD/NAD(P)-binding	eco00564 Glycerophospholipid metabolism, eco01110 Biosynthesis of secondary metabolites
b3429	1947.97	-2.76478	3.1e-16	glgA	glycogen synthase	eco00500 Starch and sucrose metabolism, eco01100 Metabolic pathways, eco01110 Biosynthesis of secondary metabolites, eco02026 Biofilm formation - Escherichia coli
b3430	2870.43	-2.28406	7.52e-09	glgC	glucose-1-phosphate adenylyltransferase	eco00500 Starch and sucrose metabolism, eco00520 Amino sugar and nucleotide sugar metabolism, eco01100 Metabolic pathways, eco01110 Biosynthesis of secondary metabolites, eco02026 Biofilm formation - Escherichia coli
b3431	1739.82	-2.23064	1.23e-08	glgX	glycogen debranching enzyme	eco00500 Starch and sucrose metabolism, eco01100 Metabolic pathways
b3432	2201.85	-2.44169	3.96e-15	glgB	1,4-alpha-glucan branching enzyme	eco00500 Starch and sucrose metabolism, eco01100 Metabolic pathways, eco01110 Biosynthesis of secondary metabolites
b3452	38.7552	-2.0626	5.39e-06	ugpA	sn-glycerol-3-phosphate ABC transporter permease	eco02010 ABC transporters
b3456	683.856	-2.10666	1.51e-06	livM	branched-chain amino acid ABC transporter permease	eco02010 ABC transporters, eco02024 Quorum sensing
b3457	406.162	-2.02119	8.24e-05	livH	branched-chain amino acid ABC transporter permease	eco02010 ABC transporters, eco02024 Quorum sensing
b3485	271.401	-2.35113	9.5e-05	yhhJ	putative ABC transporter permease
b3486	545.049	-2.28908	1.48e-06	rbbA	ribosome-associated ATPase: ATP-binding protein/ATP-binding membrane protein
b3491	112.456	-2.55237	1.91e-06	yhiM	acid resistance protein, inner membrane
b3495	8288.4	-2.5126	9.13e-11	uspA	universal stress global response regulator
b3506	311.058	-2.76134	0.000309527	slp	outer membrane lipoprotein
b3508	246.284	-2.27957	0.00129184	yhiD	putative Mg(2+) transport ATPase, inner membrane protein
b3509	5740.96	-2.94473	0.000398675	hdeB	acid-resistance protein
b3510	4118.91	-3.52856	8.31e-06	hdeA	stress response protein acid-resistance protein
b3511	480.638	-2.67864	0.000606245	hdeD	acid-resistance membrane protein
b3516	999.126	-3.32198	2.33e-11	gadX	acid resistance regulon transcriptional activator; autoactivator
b3523	1168.7	-4.30306	2.35e-18	yhjE	putative MFS transporter; membrane protein
b3548	392.238	-2.63431	3.2e-14	yhjY	autotransporter beta-domain protein
b3555	1564.65	-3.67187	1.04e-10	yiaG	HTH_CROC1 family putative transcriptional regulator
b3565	5689.92	-3.58676	8.19e-05	xylA	D-xylose isomerase	eco00040 Pentose and glucuronate interconversions, eco00051 Fructose and mannose metabolism, eco01100 Metabolic pathways
b3566	3992.35	-5.27764	1.05e-09	xylF	D-xylose transporter subunit	eco02010 ABC transporters
b3567	1398.14	-4.33148	1.17e-07	xylG	D-xylose ABC transporter dual domain ATPase	eco02010 ABC transporters
b3568	992.041	-2.91302	3.18e-05	xylH	D-xylose ABC transporter permease	eco02010 ABC transporters
b3569	731.64	-2.20349	0.000277411	xylR	xylose divergent operon transcriptional activator
b3576	48.8166	-3.91721	3.07e-06	yiaL	DUF386 family protein
b3579	153.479	-3.50671	1.68e-05	yiaO	2,3-diketo-L-gulonate-binding periplasmic protein
b3581	85.3607	-4.75133	5.93e-08	sgbH	3-keto-L-gulonate 6-phosphate decarboxylase	eco00040 Pentose and glucuronate interconversions, eco00053 Ascorbate and aldarate metabolism, eco01100 Metabolic pathways, eco01120 Microbial metabolism in diverse environments
b3582	189.7	-3.91913	2.36e-07	sgbU	putative L-xylulose 5-phosphate 3-epimerase	eco00040 Pentose and glucuronate interconversions, eco00053 Ascorbate and aldarate metabolism, eco01100 Metabolic pathways, eco01120 Microbial metabolism in diverse environments
b3583	135.812	-3.81602	3.22e-07	sgbE	L-ribulose-5-phosphate 4-epimerase	eco00040 Pentose and glucuronate interconversions, eco00053 Ascorbate and aldarate metabolism, eco01100 Metabolic pathways, eco01120 Microbial metabolism in diverse environments
b3657	424.64	-2.20441	1.8e-05	yicJ	putative transporter
b3661	1032.11	-2.48587	2.63e-09	nlpA	cytoplasmic membrane lipoprotein-28	eco02010 ABC transporters
b3670	289.49	-4.01716	9.65e-07	ilvN	acetolactate synthase 1 small subunit	eco00290 Valine, leucine and isoleucine biosynthesis, eco00650 Butanoate metabolism, eco00660 C5-Branched dibasic acid metabolism, eco00770 Pantothenate and CoA biosynthesis, eco01100 Metabolic pathways, eco01110 Biosynthesis of secondary metabolites, eco01130 Biosynthesis of antibiotics, eco01210 2-Oxocarboxylic acid metabolism, eco01230 Biosynthesis of amino acids
b3671	3935.63	-3.69711	3.52e-08	ilvB	acetolactate synthase 2 large subunit	eco00290 Valine, leucine and isoleucine biosynthesis, eco00650 Butanoate metabolism, eco00660 C5-Branched dibasic acid metabolism, eco00770 Pantothenate and CoA biosynthesis, eco01100 Metabolic pathways, eco01110 Biosynthesis of secondary metabolites, eco01130 Biosynthesis of antibiotics, eco01210 2-Oxocarboxylic acid metabolism, eco01230 Biosynthesis of amino acids
b3691	522.066	-4.11652	3.13e-12	dgoT	D-galactonate transporter
b3693	485.986	-3.61151	2.3e-13	dgoK	2-oxo-3-deoxygalactonate kinase	eco00052 Galactose metabolism, eco01100 Metabolic pathways
b3750	2253.91	-3.12809	1.8e-10	rbsC	D-ribose ABC transporter permease	eco02010 ABC transporters
b3751	8312.34	-2.9533	1.77e-11	rbsB	D-ribose ABC transporter periplasmic binding protein; ribose chemotaxis receptor	eco02010 ABC transporters, eco02030 Bacterial chemotaxis
b3769	5159.44	-3.32423	6.09e-09	ilvM	acetolactate synthase 2 small subunit	eco00290 Valine, leucine and isoleucine biosynthesis, eco00650 Butanoate metabolism, eco00660 C5-Branched dibasic acid metabolism, eco00770 Pantothenate and CoA biosynthesis, eco01100 Metabolic pathways, eco01110 Biosynthesis of secondary metabolites, eco01130 Biosynthesis of antibiotics, eco01210 2-Oxocarboxylic acid metabolism, eco01230 Biosynthesis of amino acids
b3770	4952.86	-3.13285	1.77e-08	ilvE	branched-chain amino acid aminotransferase	eco00270 Cysteine and methionine metabolism, eco00280 Valine, leucine and isoleucine degradation, eco00290 Valine, leucine and isoleucine biosynthesis, eco00770 Pantothenate and CoA biosynthesis, eco01100 Metabolic pathways, eco01110 Biosynthesis of secondary metabolites, eco01130 Biosynthesis of antibiotics, eco01210 2-Oxocarboxylic acid metabolism, eco01230 Biosynthesis of amino acids
b3771	6187.01	-2.99734	1.91e-05	ilvD	dihydroxyacid dehydratase	eco00290 Valine, leucine and isoleucine biosynthesis, eco00770 Pantothenate and CoA biosynthesis, eco01100 Metabolic pathways, eco01110 Biosynthesis of secondary metabolites, eco01130 Biosynthesis of antibiotics, eco01210 2-Oxocarboxylic acid metabolism, eco01230 Biosynthesis of amino acids
b3772	2784.67	-2.64548	4.68e-05	ilvA	l-threonine dehydratase, biosynthetic; also known as threonine deaminase	eco00260 Glycine, serine and threonine metabolism, eco00290 Valine, leucine and isoleucine biosynthesis, eco01100 Metabolic pathways, eco01110 Biosynthesis of secondary metabolites, eco01130 Biosynthesis of antibiotics, eco01200 Carbon metabolism, eco01230 Biosynthesis of amino acids
b3828	4015.72	-3.93038	9.28e-13	metR	methionine biosynthesis regulon transcriptional regulator
b3829	106875	-4.818	6.59e-13	metE	5-methyltetrahydropteroyltriglutamate-homocysteine S-methyltransferase	eco00270 Cysteine and methionine metabolism, eco00450 Selenocompound metabolism, eco01100 Metabolic pathways, eco01110 Biosynthesis of secondary metabolites, eco01230 Biosynthesis of amino acids
b3830	573.502	-2.84925	4.38e-16	ysgA	putative carboxymethylenebutenolidase	eco00361 Chlorocyclohexane and chlorobenzene degradation, eco00364 Fluorobenzoate degradation, eco00623 Toluene degradation, eco01100 Metabolic pathways, eco01110 Biosynthesis of secondary metabolites, eco01120 Microbial metabolism in diverse environments, eco01130 Biosynthesis of antibiotics
b3922	2178.98	-3.05836	2.05e-21	yiiS	UPF0381 family protein
b3923	2135.48	-3.41207	2.7e-12	uspD	stress-induced protein
b3926	4158.53	-2.98732	9.67e-06	glpK	glycerol kinase	eco00561 Glycerolipid metabolism, eco01100 Metabolic pathways
b3927	1146.55	-3.18196	8.5e-06	glpF	glycerol facilitator
b3939	12299.3	-3.38978	8.46e-12	metB	cystathionine gamma-synthase, PLP-dependent	eco00270 Cysteine and methionine metabolism, eco00450 Selenocompound metabolism, eco00920 Sulfur metabolism, eco01100 Metabolic pathways, eco01110 Biosynthesis of secondary metabolites, eco01130 Biosynthesis of antibiotics, eco01230 Biosynthesis of amino acids
b3940	9034.34	-3.62993	1.59e-20	metL	Bifunctional aspartokinase/homoserine dehydrogenase 2	eco00260 Glycine, serine and threonine metabolism, eco00261 Monobactam biosynthesis, eco00270 Cysteine and methionine metabolism, eco00300 Lysine biosynthesis, eco01100 Metabolic pathways, eco01110 Biosynthesis of secondary metabolites, eco01120 Microbial metabolism in diverse environments, eco01130 Biosynthesis of antibiotics, eco01230 Biosynthesis of amino acids
b3941	23294.7	-4.30647	1.77e-07	metF	5,10-methylenetetrahydrofolate reductase	eco00670 One carbon pool by folate, eco01100 Metabolic pathways, eco01120 Microbial metabolism in diverse environments, eco01200 Carbon metabolism
b3945	1157.29	-2.24933	0.00100393	gldA	glycerol dehydrogenase, NAD+ dependent; 1,2-propanediol:NAD+ oxidoreductase	eco00561 Glycerolipid metabolism, eco00640 Propanoate metabolism, eco01100 Metabolic pathways
b3957	1876.66	-2.20213	1.8e-10	argE	acetylornithine deacetylase	eco00220 Arginine biosynthesis, eco01100 Metabolic pathways, eco01110 Biosynthesis of secondary metabolites, eco01130 Biosynthesis of antibiotics, eco01210 2-Oxocarboxylic acid metabolism, eco01230 Biosynthesis of amino acids
b3958	3000.02	-3.0847	1.32e-12	argC	N-acetyl-gamma-glutamylphosphate reductase, NAD(P)-binding	eco00220 Arginine biosynthesis, eco01100 Metabolic pathways, eco01110 Biosynthesis of secondary metabolites, eco01130 Biosynthesis of antibiotics, eco01210 2-Oxocarboxylic acid metabolism, eco01230 Biosynthesis of amino acids
b3959	2920.52	-3.0416	6.6e-13	argB	acetylglutamate kinase	eco00220 Arginine biosynthesis, eco01100 Metabolic pathways, eco01110 Biosynthesis of secondary metabolites, eco01130 Biosynthesis of antibiotics, eco01210 2-Oxocarboxylic acid metabolism, eco01230 Biosynthesis of amino acids
b3960	6357.61	-2.39522	4.48e-08	argH	argininosuccinate lyase	eco00220 Arginine biosynthesis, eco00250 Alanine, aspartate and glutamate metabolism, eco01100 Metabolic pathways, eco01110 Biosynthesis of secondary metabolites, eco01130 Biosynthesis of antibiotics, eco01230 Biosynthesis of amino acids
b4013	10913.4	-3.68237	8.17e-07	metA	homoserine O-transsuccinylase	eco00270 Cysteine and methionine metabolism, eco00920 Sulfur metabolism, eco01100 Metabolic pathways, eco01110 Biosynthesis of secondary metabolites, eco01230 Biosynthesis of amino acids
b4014	581.399	-2.70777	8.24e-11	aceB	malate synthase A	eco00620 Pyruvate metabolism, eco00630 Glyoxylate and dicarboxylate metabolism, eco01100 Metabolic pathways, eco01110 Biosynthesis of secondary metabolites, eco01120 Microbial metabolism in diverse environments, eco01200 Carbon metabolism
b4015	330.772	-3.19031	6.8e-15	aceA	isocitrate lyase	eco00630 Glyoxylate and dicarboxylate metabolism, eco01100 Metabolic pathways, eco01110 Biosynthesis of secondary metabolites, eco01120 Microbial metabolism in diverse environments, eco01200 Carbon metabolism
b4021	148.71	-2.16764	4.11e-06	pepE	peptidase E, alpha-aspartyl dipeptidase
b4024	3164.28	-2.09568	3.06e-13	lysC	lysine-sensitive aspartokinase 3	eco00260 Glycine, serine and threonine metabolism, eco00261 Monobactam biosynthesis, eco00270 Cysteine and methionine metabolism, eco00300 Lysine biosynthesis, eco01100 Metabolic pathways, eco01110 Biosynthesis of secondary metabolites, eco01120 Microbial metabolism in diverse environments, eco01130 Biosynthesis of antibiotics, eco01210 2-Oxocarboxylic acid metabolism, eco01230 Biosynthesis of am…
b4032	280.381	-3.95095	2.94e-10	malG	maltose transporter subunit	eco02010 ABC transporters
b4033	610.756	-2.63131	0.000687061	malF	maltose transporter subunit	eco02010 ABC transporters
b4035	2844.22	-3.96485	2.62e-05	malK	maltose ABC transportor ATPase	eco02010 ABC transporters
b4036	7223.15	-4.26185	1.15e-07	lamB	maltose outer membrane porin (maltoporin)
b4037	1019.48	-2.59033	0.00129886	malM	maltose regulon periplasmic protein
b4055	562.074	-2.10662	7.77e-14	aphA	acid phosphatase/phosphotransferase, class B, non-specific	eco00740 Riboflavin metabolism, eco01100 Metabolic pathways
b4069	694.801	-2.73634	2.33e-05	acs	acetyl-CoA synthetase	eco00010 Glycolysis / Gluconeogenesis, eco00620 Pyruvate metabolism, eco00640 Propanoate metabolism, eco00680 Methane metabolism, eco01100 Metabolic pathways, eco01110 Biosynthesis of secondary metabolites, eco01120 Microbial metabolism in diverse environments, eco01130 Biosynthesis of antibiotics, eco01200 Carbon metabolism
b4072	11.3251	-2.57231	0.000222477	nrfC	formate-dependent nitrite reductase, 4Fe4S subunit
b4119	2138.47	-4.08665	2.31e-15	melA	alpha-galactosidase, NAD(P)-binding	eco00052 Galactose metabolism, eco00561 Glycerolipid metabolism, eco00600 Sphingolipid metabolism
b4126	409.051	-2.31093	6.35e-07	yjdI	putative 4Fe-4S mono-cluster protein
b4132	321.8	-5.36924	4.67e-11	cadB	putative lysine/cadaverine transporter
b4149	197.671	-3.11714	4.66e-07	blc	outer membrane lipoprotein cell division and growth lipocalin
b4152	58.6249	-2.57789	9.17e-13	frdC	fumarate reductase (anaerobic), membrane anchor subunit	eco00020 Citrate cycle (TCA cycle), eco00190 Oxidative phosphorylation, eco00620 Pyruvate metabolism, eco00650 Butanoate metabolism, eco01100 Metabolic pathways, eco01110 Biosynthesis of secondary metabolites, eco01120 Microbial metabolism in diverse environments, eco01130 Biosynthesis of antibiotics, eco01200 Carbon metabolism, eco02020 Two-component system
b4153	148.504	-2.1734	6.91e-11	frdB	fumarate reductase (anaerobic), Fe-S subunit	eco00020 Citrate cycle (TCA cycle), eco00190 Oxidative phosphorylation, eco00620 Pyruvate metabolism, eco00650 Butanoate metabolism, eco01100 Metabolic pathways, eco01110 Biosynthesis of secondary metabolites, eco01120 Microbial metabolism in diverse environments, eco01130 Biosynthesis of antibiotics, eco01200 Carbon metabolism, eco02020 Two-component system
b4154	457.116	-2.4222	7.33e-10	frdA	anaerobic fumarate reductase catalytic and NAD/flavoprotein subunit	eco00020 Citrate cycle (TCA cycle), eco00190 Oxidative phosphorylation, eco00620 Pyruvate metabolism, eco00650 Butanoate metabolism, eco01100 Metabolic pathways, eco01110 Biosynthesis of secondary metabolites, eco01120 Microbial metabolism in diverse environments, eco01130 Biosynthesis of antibiotics, eco01200 Carbon metabolism, eco02020 Two-component system
b4189	253.234	-2.43262	3.08e-11	bsmA	bioflm peroxide resistance protein
b4227	715.564	-3.26592	4.25e-07	ytfQ	galactofuranose ABC transporter periplasmic binding protein
b4230	47.437	-2.18558	2.47e-05	ytfT	putative sugar ABC transporter permease
b4269	415.154	-2.34261	1.52e-05	ahr	broad specificity NADPH-dependent aldehyde reductase, Zn-containing
b4309	1418.18	-4.81349	8.07e-10	nanS	9-O-acetyl N-acetylneuraminic acid esterase
b4310	11220.1	-5.28334	2.05e-10	nanM	N-acetylneuraminic acid mutarotase
b4311	5891.03	-7.24943	6.47e-21	nanC	N-acetylnuraminic acid outer membrane channel protein
b4322	18148.8	-3.20085	1.62e-07	uxuA	mannonate hydrolase	eco00040 Pentose and glucuronate interconversions, eco01100 Metabolic pathways
b4330	709.388	-5.24187	8.61e-30	yjiH	nucleoside recognition pore and gate family putative inner membrane transporter
b4460	173.144	-2.82515	1.01e-06	araH	L-arabinose ABC transporter permease	eco02010 ABC transporters
b4478	394.51	-3.87513	1.26e-06	dgoD	D-galactonate dehydratase	eco00052 Galactose metabolism, eco01100 Metabolic pathways, eco01120 Microbial metabolism in diverse environments
b4485	238.746	-2.27717	8.26e-05	ytfR	putative sugar ABC transporter ATPase
b4511	1377.17	-2.14058	0.00495831	ybdZ	stimulator of EntF adenylation activity, MbtH-like
b4518	168.571	-3.20768	1.3e-09	ymdF	KGG family protein
b4529	437.099	-2.22146	7.31e-14	ydbJ	DUF333 family putative lipoprotein
b4544	46.0345	-2.10713	4.2e-06	arnE	undecaprenyl phosphate-alpha-L-ara4N exporter; flippase ArnEF subunit	eco01503 Cationic antimicrobial peptide (CAMP) resistance
b4671	855.767	-4.76374	1.38e-08	ykgR	uncharacterized protein
